# Supplementary material for: MiR-581/SMAD7 Axis Contributes to Colorectal Cancer Metastasis: A Bioinformatic and Experimental Validation-Based Study
Source: Int J Mol Sci. 2020 Sep 5;21(18):6499. doi: 10.3390/ijms21186499 (PMC7555590; doi:10.3390/ijms21186499)
Supplement: Supplementary file 1 [file ijms-21-06499-s001.zip]

Archive with 3 entries (2 files):
- Supplemental files/
- Supplemental files/Supplemental Figures.pdf
- Supplemental files/Supplemental Tables.pdf
